# Supplementary material for: How are the domains of women's inclusion, justice, and security associated with maternal and infant mortality across countries? Insights from the Women, Peace, and Security Index
Source: SSM Popul Health. 2019 Nov 20;9:100486. doi: 10.1016/j.ssmph.2019.100486 (PMC6978497; doi:10.1016/j.ssmph.2019.100486)
Supplement: Multimedia component 1 [file mmc1.xml]

<?xml version="1.0" encoding="UTF-8" standalone="no"?><data:data><datasets><author>jeni_klugman@hks.harvard.edu</author><type>0</type><dataset><value>3</value><reason>Other (please explain)</reason><comments>The Women Peace and Security Index data can be found at https://giwps.georgetown.edu/the-index/. Other sources: World Bank World Development Indicators and World Health Organization data repository.</comments></dataset></datasets></data:data>
